# Supplementary material for: Screening and Identification of Hub Genes in the Development of Early Diabetic Kidney Disease Based on Weighted Gene Co-Expression Network Analysis
Source: Front Endocrinol (Lausanne). 2022 Jun 3;13:883658. doi: 10.3389/fendo.2022.883658 (PMC9204256; doi:10.3389/fendo.2022.883658)
Supplement: Supplementary file 2 [file DataSheet_2.zip]

Archive with 7 entries (7 files):
- enplot_KEGG_ABC_TRANSPORTERS_294.png
- enplot_KEGG_ADHERENS_JUNCTION_300.png
- enplot_KEGG_ARRHYTHMOGENIC_RIGHT_VENTRICULAR_CARDIOMYOPATHY_ARVC_312.png
- enplot_KEGG_BUTANOATE_METABOLISM_288.png
- enplot_KEGG_HYPERTROPHIC_CARDIOMYOPATHY_HCM_357.png
- enplot_KEGG_SMALL_CELL_LUNG_CANCER_291.png
- enplot_KEGG_STEROID_HORMONE_BIOSYNTHESIS_363.png
