# Supplementary material for: Screening and Identification of Hub Genes in the Development of Early Diabetic Kidney Disease Based on Weighted Gene Co-Expression Network Analysis
Source: Front Endocrinol (Lausanne). 2022 Jun 3;13:883658. doi: 10.3389/fendo.2022.883658 (PMC9204256; doi:10.3389/fendo.2022.883658)
Supplement: Supplementary file 3 [file Table_1.xlsx]

## Sheet: DEGs
id	logFC	AveExpr	t	P.Value	adj.P.Val	B
NR4A1	-4.97772	12.5203	-17.2361	2.36e-11	2.04e-07	14.9817
FOS	-6.02165	11.4995	-17.1559	2.52e-11	2.04e-07	14.9329
RGS1	-4.95191	6.004	-16.7493	3.57e-11	2.04e-07	14.6806
NR4A2	-4.76349	8.63098	-15.923	7.38e-11	3.17e-07	14.1388
DUSP1	-3.43784	12.2911	-15.4928	1.09e-10	3.75e-07	13.8404
EGR1	-5.33193	11.5927	-14.3554	3.23e-10	9.24e-07	12.9929
ATF3	-4.41637	9.85607	-13.0104	1.29e-09	3.15e-06	11.8683
CYR61	-2.88506	12.0615	-10.9599	1.36e-08	2.92e-05	9.85051
OSM	-2.78446	4.9489	-10.7595	1.74e-08	3.33e-05	9.63076
HEATR9	1.45938	6.34003	10.5805	2.19e-08	3.75e-05	9.43087
BTG2	-2.29315	12.3091	-10.0744	4.2e-08	6.57e-05	8.84619
MIR27B	1.69965	6.75218	9.96509	4.86e-08	6.87e-05	8.71593
JUN	-2.78292	12.4487	-9.85876	5.6e-08	6.87e-05	8.58791
FOSB	-6.75137	8.90318	-9.59302	8.02e-08	9.19e-05	8.26199
BEST1	1.12466	7.98175	9.52801	8.77e-08	9.42e-05	8.18093
JUNB	-3.01125	11.6931	-9.34574	1.13e-07	0.000107694	7.95085
RGS2	-1.59125	8.69574	-9.30055	1.2e-07	0.000108668	7.89314
FLJ31356	-2.06361	6.56486	-9.08834	1.62e-07	0.000139226	7.61871
SLC2A3	-2.9399	10.203	-8.85734	2.26e-07	0.000184675	7.31328
ZFP36	-2.95555	12.3113	-8.69413	2.86e-07	0.000223589	7.0932
GDF15	-2.67706	10.9112	-8.48317	3.91e-07	0.000279965	6.80337
DUSP2	-3.06889	7.21377	-8.38888	4.5e-07	0.000309495	6.67185
GPR179	1.50236	6.366	8.30722	5.09e-07	0.000324097	6.55694
NR4A3	-3.64377	9.37826	-8.16822	6.29e-07	0.000386061	6.3592
RGS16	-1.89035	8.81137	-7.76421	1.18e-06	0.000632863	5.76878
CXCR4	-1.33047	9.11077	-7.58697	1.56e-06	0.000706511	5.50226
GOLGA6L5P	-1.0528	7.82192	-7.54937	1.66e-06	0.000719689	5.44512
MNDA	-1.12314	6.86177	-7.52912	1.71e-06	0.000719689	5.41425
CD69	-1.88704	6.13283	-7.45766	1.92e-06	0.000750591	5.30488
IER2	-1.32611	11.9853	-7.37571	2.2e-06	0.000795366	5.1785
ZFP36L1	-1.28822	13.5644	-7.17199	3.07e-06	0.0010773	4.85998
CNNM1	1.43076	7.10851	7.08226	3.57e-06	0.00110615	4.7177
TMOD4	1.14677	6.38188	7.01104	4.02e-06	0.00119031	4.60389
MIR3189	-3.2149	6.37762	-6.94016	4.53e-06	0.00129642	4.48987
NANOS1	1.03935	7.39963	6.79533	5.79e-06	0.00144431	4.25451
HIST1H1A	1.38911	6.78804	6.66007	7.3e-06	0.00162939	4.03181
PTGS2	-1.56036	8.18979	-6.60667	8.01e-06	0.00170509	3.94312
GADD45B	-1.93895	10.7105	-6.59798	8.13e-06	0.00170509	3.92864
LOC101928143	1.03605	6.96309	6.52771	9.19e-06	0.00175876	3.81117
PRPH2	1.14772	7.36982	6.36952	1.21e-05	0.00191159	3.54398
CCL3	-3.40181	5.41253	-6.26223	1.47e-05	0.0020489	3.36059
RASD1	-2.38065	9.97208	-6.25771	1.48e-05	0.0020489	3.35283
CXCR1	-1.31217	5.00706	-6.24789	1.5e-05	0.00206557	3.33594
S100A8	-1.86719	5.14916	-6.18655	1.68e-05	0.00213718	3.23018
LOC101927472	-1.78371	6.90169	-6.18513	1.68e-05	0.00213718	3.22772
GEM	-1.41631	9.39977	-6.18354	1.69e-05	0.00213718	3.22498
MYO1H	1.08812	6.55667	6.11694	1.9e-05	0.00230219	3.10948
NKPD1	1.16028	6.13962	6.07324	2.06e-05	0.00233513	3.03331
NFKBID	-1.34659	9.28295	-6.02087	2.26e-05	0.0024006	2.94168
EGR3	-3.31461	7.01322	-5.88347	2.91e-05	0.00270195	2.69931
SNORD97	-1.26612	6.25016	-5.76686	3.6e-05	0.00305096	2.49142
HMGN5	-1.52967	7.98291	-5.67375	4.28e-05	0.00341957	2.32401
GOLGA6L3	-1.04981	6.16434	-5.66168	4.38e-05	0.00343091	2.30221
HIST1H3A	1.11668	7.79006	5.63451	4.61e-05	0.00348806	2.25309
MIR23B	1.42673	5.99769	5.62842	4.66e-05	0.0034917	2.24205
C11orf96	-1.63674	10.2094	-5.58718	5.03e-05	0.00356039	2.16724
TREM1	-2.57968	5.06516	-5.57886	5.11e-05	0.00356039	2.15211
PPP1R15A	-1.2402	11.1483	-5.48621	6.09e-05	0.00388576	1.98305
CXCR2	-1.32959	5.56688	-5.44733	6.55e-05	0.00401193	1.91175
ADAMTS4	-3.34163	8.47923	-5.3467	7.93e-05	0.00438048	1.72624
CA8	-1.14041	8.55698	-5.3205	8.33e-05	0.00452327	1.67772
CHRNB2	1.10823	7.24337	5.27325	9.12e-05	0.00479325	1.58998
ELF3	-1.30389	11.9191	-5.18605	0.000107841	0.00512074	1.42728
EGR2	-3.06528	6.65457	-5.16941	0.000111353	0.00513701	1.39613
MYH7	4.0581	3.9693	5.10341	0.000126487	0.0055583	1.2722
MIR126	1.27192	6.05616	5.09442	0.000128708	0.00558451	1.25527
SOCS3	-2.51122	10.2385	-5.08025	0.00013229	0.00562624	1.22858
KLF4	-1.25893	9.70989	-5.07455	0.000133758	0.00567465	1.21784
XIRP2	2.96282	2.74045	5.01775	0.000149357	0.005859	1.11054
TMEM119	1.22799	8.85829	5.00444	0.000153278	0.00591261	1.08534
CTSL3P	1.39401	8.5099	5.00348	0.000153562	0.00591261	1.08353
RHOB	-1.01203	13.1907	-4.99896	0.000154921	0.00591261	1.07496
SLC10A1	1.29563	7.62024	4.98292	0.000159841	0.0059814	1.04455
ZC3H12A	-1.28622	9.92422	-4.9091	0.000184641	0.00633653	0.904224
ICOS	-2.10396	3.6081	-4.90692	0.00018543	0.00633653	0.900074
CXCL2	-2.901	6.50939	-4.90673	0.000185501	0.00633653	0.899703
DUSP5	-1.59448	9.71145	-4.90448	0.00018632	0.00635189	0.895415
NFKBIZ	-1.39497	10.7319	-4.90173	0.000187325	0.00636089	0.890184
HSPA1B	-2.00278	5.17187	-4.88572	0.000193297	0.00638696	0.85965
GRK6P1	1.04888	6.32803	4.88399	0.000193954	0.00639637	0.856349
AGXT	1.55212	11.2532	4.817	0.000221243	0.00683441	0.728265
PDK4	-1.87284	11.4982	-4.81447	0.000222351	0.00683441	0.723403
PDE4B	-1.14802	9.21593	-4.77991	0.000238026	0.00706698	0.657122
MAFF	-2.30296	8.97156	-4.71753	0.000269258	0.00752494	0.537165
PIM3	-1.00335	12.1082	-4.66891	0.000296503	0.00783336	0.443387
JUND	-1.10432	12.6217	-4.64708	0.000309643	0.00794072	0.401202
KLF10	-1.19069	11.0349	-4.60857	0.0003343	0.00823281	0.326666
LOC221946	-1.90308	5.75498	-4.54711	0.000377902	0.00869225	0.207417
VMP1	-1.17243	12.1785	-4.53338	0.000388414	0.0087635	0.180733
BHLHE40	-1.18973	13.1476	-4.51809	0.000400475	0.00893356	0.150991
CD300LB	-1.24368	5.13921	-4.51608	0.000402084	0.00893356	0.147092
PLAUR	-1.38946	7.77112	-4.50026	0.00041502	0.00898096	0.116296
S100A9	-1.20571	7.17052	-4.49703	0.000417714	0.00898973	0.110004
LOC105370526	-1.21947	7.27909	-4.48936	0.000424186	0.00902023	0.095054
PROK2	-2.12235	2.22036	-4.43829	0.000469938	0.00936853	-0.00454017
RBM24	-1.21473	5.70772	-4.43732	0.000470855	0.00936853	-0.00643673
IRX6	1.29218	5.24298	4.34044	0.000572237	0.0103262	-0.195979
PRELID1	1.07468	9.73853	4.32231	0.000593557	0.0105221	-0.231525
C9orf47	-1.10279	8.32856	-4.27367	0.000654867	0.0109834	-0.327023
DUSP8	-1.22518	9.80381	-4.26315	0.000668948	0.0110823	-0.347687
ABHD11-AS1	-1.06836	6.48471	-4.24898	0.000688423	0.0111484	-0.375558
KLF6	-1.5839	12.4033	-4.23494	0.000708285	0.0113092	-0.403181
LOC284454	-1.53583	9.55264	-4.21756	0.000733677	0.0114496	-0.437383
CXCL8	-2.01704	5.25892	-4.19572	0.000766907	0.0117416	-0.480391
PLIN1	2.0832	7.22938	4.19495	0.000768102	0.0117416	-0.481902
TNFSF9	-1.86012	4.70657	-4.18813	0.000778803	0.0118148	-0.495334
HES1	-1.16265	10.9719	-4.13751	0.000863165	0.0123797	-0.595153
SCARA5	2.48874	5.53463	4.12214	0.000890573	0.0126045	-0.625484
CXCL1	-1.51511	6.49499	-4.07459	0.00098111	0.0132243	-0.719399
SLN	1.30222	1.27974	4.07422	0.000981847	0.0132243	-0.720128
ECEL1	-1.13286	5.8028	-4.07281	0.000984678	0.0132243	-0.72292
LINC00473	-1.92353	8.33635	-4.07193	0.000986441	0.0132243	-0.724654
ADCYAP1R1	2.02365	3.63823	4.0718	0.000986701	0.0132243	-0.72491
TNNT1	3.03392	2.69935	4.06016	0.00101039	0.0134335	-0.747918
IL1B	-1.97981	6.19258	-4.05984	0.00101105	0.0134335	-0.74855
ABRA	1.51491	5.76169	4.05134	0.00102872	0.0135504	-0.765349
TREML1	1.00936	4.71548	4.03874	0.0010555	0.0137273	-0.790266
CCL8	-1.59848	5.3928	-3.97846	0.00119377	0.0146405	-0.909565
LOC101927318	-1.44261	8.02346	-3.94905	0.00126775	0.0151689	-0.96781
NR0B2	-1.06516	8.34087	-3.94191	0.00128641	0.0152436	-0.981961
MROH5	-1.42847	6.47439	-3.90739	0.00138058	0.015772	-1.05036
LOC105369486	1.15773	6.60272	3.89798	0.00140746	0.0159624	-1.06902
ARHGAP26-AS1	-1.15794	6.31304	-3.88645	0.00144109	0.0161633	-1.09187
MOV10L1	1.10843	6.03688	3.88539	0.00144422	0.0161869	-1.09397
ITPRIPL1	1.01699	5.02684	3.87296	0.00148147	0.0163696	-1.11862
MIR6883	-1.65371	5.16622	-3.86649	0.00150124	0.0165242	-1.13144
CEACAM3	-1.8341	2.99372	-3.86041	0.00152009	0.0166464	-1.14352
IL1RN	-1.51858	4.61088	-3.85381	0.00154079	0.0167875	-1.1566
CXCL3	-1.66191	4.65664	-3.83484	0.00160191	0.017224	-1.19422
VNN3	-1.96809	2.93883	-3.82821	0.00162385	0.0172699	-1.20738
FCGR3B	-1.99336	5.79855	-3.81927	0.00165391	0.0173953	-1.22511
ESM1	-1.25857	8.72343	-3.81241	0.00167735	0.0175166	-1.23872
FCN1	-1.08371	7.76961	-3.8115	0.00168049	0.0175208	-1.24053
MYBPC1	3.39073	2.52532	3.80126	0.00171618	0.0177528	-1.26084
NMRAL2P	-1.01118	7.58588	-3.79481	0.00173906	0.0178819	-1.27364
CH25H	-2.15881	5.10182	-3.75482	0.00188792	0.0186756	-1.35299
NPTX1	-1.31496	5.92841	-3.75452	0.00188908	0.0186756	-1.35358
TMEM92	1.04944	3.47039	3.74955	0.00190847	0.0187833	-1.36345
MYL2	3.16231	2.43587	3.72287	0.00201602	0.0190955	-1.41639
LAMP3	-1.35923	4.83634	-3.70523	0.00209048	0.0195742	-1.45139
FABP4	1.59814	6.63435	3.70005	0.00211285	0.0197225	-1.46167
CSRNP1	-1.25114	10.9146	-3.6781	0.00221041	0.0202016	-1.50522
MIR1914	-1.06765	6.77187	-3.66253	0.00228236	0.0204995	-1.53612
CFD	1.39619	7.99858	3.63536	0.00241359	0.0211781	-1.59002
PADI4	-1.97249	2.98251	-3.62646	0.00245818	0.0213855	-1.60766
MOGAT2	1.05076	8.2325	3.62556	0.00246277	0.021393	-1.60946
FOXF1	-1.13851	7.24075	-3.58405	0.00268241	0.0224448	-1.69176
CYP2E1	1.11414	7.69529	3.58207	0.00269339	0.0224869	-1.69569
CTLA4	-2.14884	3.36773	-3.5645	0.00279261	0.0229253	-1.73052
LUCAT1	-2.23674	3.4582	-3.56137	0.00281065	0.0229523	-1.73672
SOX9	-1.31256	10.0502	-3.56078	0.00281408	0.0229523	-1.73789
FOSL2	-1.04368	12.605	-3.5472	0.00289386	0.0231914	-1.7648
HAO2-IT1	1.53293	7.84639	3.53797	0.00294937	0.0234633	-1.78308
DES	1.62804	7.25433	3.53506	0.00296711	0.023526	-1.78885
BCL2A1	-1.17671	4.55967	-3.51039	0.0031218	0.0241849	-1.83773
NPIPB5	-1.12574	7.63778	-3.49531	0.00322022	0.0246678	-1.86757
MB	2.57184	2.90113	3.44999	0.00353533	0.0261152	-1.95726
MIR23A	-1.59994	5.54371	-3.4456	0.00356742	0.0262507	-1.96593
FPR1	-1.10004	6.63209	-3.44261	0.00358945	0.0263582	-1.97184
PTPN5	1.15676	5.50197	3.43729	0.00362896	0.0265331	-1.98235
PRR36	-1.005	7.96269	-3.39507	0.00395862	0.0280335	-2.06578
SERPINE1	-1.76955	8.7909	-3.37991	0.00408419	0.0285361	-2.09572
BIRC3	-1.20576	9.19017	-3.36419	0.00421856	0.0290631	-2.12674
LOC100506175	1.05899	6.78333	3.33025	0.00452377	0.0303283	-2.19365
MYLK2	1.69105	2.7154	3.3246	0.00457672	0.0305743	-2.20479
EEF1A2	1.51737	5.15989	3.32043	0.00461619	0.0307305	-2.21301
BRE-AS1	-1.29427	7.75089	-3.30213	0.00479329	0.0313049	-2.24903
MIR554	-1.02874	5.48945	-3.29661	0.00484808	0.0314602	-2.2599
PER1	-1.02281	12.8468	-3.24967	0.00533943	0.0333123	-2.35218
TTC24	-1.30224	3.12452	-3.20405	0.00586424	0.035299	-2.44167
CIDEC	3.21364	2.1462	3.19507	0.00597346	0.0356995	-2.45927
PHLDA2	-1.2079	5.81282	-3.17139	0.00627109	0.036825	-2.50563
ACTA1	2.60743	4.28526	3.14164	0.00666587	0.0382797	-2.56378
GREM1	2.46175	3.20146	3.13593	0.00674449	0.038538	-2.57494
HIST1H4F	1.07061	7.01831	3.08729	0.00745154	0.0408658	-2.66976
HIST2H3D	1.04943	5.7243	3.084	0.00750191	0.0410237	-2.67616
CKM	1.41386	5.65564	3.07804	0.00759417	0.0413969	-2.68777
HABP2	-1.3691	10.2802	-3.07384	0.00765969	0.0416088	-2.69593
PP14571	-1.0169	6.24999	-3.02406	0.00848101	0.0442386	-2.79259
ADIPOQ	3.53241	2.37248	2.99539	0.0089927	0.0459133	-2.8481
THRSP	1.0386	6.37049	2.99272	0.00904181	0.0460064	-2.85326
AKR1B10	-2.37537	6.61883	-2.95951	0.00967568	0.0480484	-2.91738
EDN2	-1.41723	5.55761	-2.95813	0.0097031	0.0481707	-2.92006
SLCO5A1	-1.08529	4.24732	-2.90886	0.0107273	0.0516053	-3.01486
BCL3	-1.09057	10.1504	-2.90162	0.0108865	0.0520747	-3.02876
TBX18	1.52081	4.65732	2.87722	0.0114401	0.0537352	-3.07553
LMO1	1.16827	6.30135	2.87362	0.0115242	0.053968	-3.08244
TCTEX1D4	-1.12558	6.86333	-2.86744	0.0116697	0.0544268	-3.09426
DDC-AS1	1.08923	8.62494	2.86233	0.0117914	0.0546829	-3.10403
HIST1H4L	1.33808	4.22279	2.8549	0.0119706	0.0550977	-3.11824
FCAR	-1.86002	3.46362	-2.8443	0.0122308	0.0558024	-3.13848
CYP26B1	-1.23817	10.5407	-2.83322	0.0125088	0.0565489	-3.15962
LOC101926964	-1.55636	3.3391	-2.83318	0.0125097	0.0565489	-3.15969
KIF19	-1.09976	4.73918	-2.82583	0.0126975	0.0571271	-3.1737
GUCY2EP	-1.66398	6.67929	-2.82121	0.0128169	0.0574389	-3.18251
CIDEA	2.20549	1.96231	2.80741	0.0131801	0.0585447	-3.20876
OSR2	1.3157	3.90019	2.8054	0.0132339	0.0586495	-3.21259
CR2	-1.84503	9.92519	-2.79567	0.013497	0.0594856	-3.23108
LINC01226	-1.05996	6.53681	-2.79081	0.0136304	0.0597899	-3.24031
CLEC4E	-1.8153	3.55698	-2.78528	0.0137834	0.0600931	-3.25079
MFAP5	3.06404	4.70169	2.78498	0.0137918	0.0601021	-3.25136
MAP1LC3C	1.22179	3.48209	2.78025	0.0139243	0.0604924	-3.26033
FFAR2	-1.15995	3.79023	-2.77364	0.0141115	0.0609818	-3.27286
FGA	-2.45161	4.23126	-2.77307	0.0141279	0.0610373	-3.27395
MROH2B	2.27319	4.66251	2.73625	0.0152173	0.0642576	-3.34356
LOC100130476	-1.0054	6.1814	-2.71488	0.0158869	0.0663671	-3.38385
LEP	2.56225	3.15614	2.67485	0.0172177	0.0702696	-3.459
CCL4	-1.39822	5.52553	-2.67209	0.0173136	0.0705434	-3.46418
PLA2G2D	-1.80798	3.30768	-2.66523	0.0175533	0.071274	-3.47701
FPR2	-1.27067	3.93324	-2.65435	0.0179403	0.0722405	-3.49734
MMP9	-1.05201	5.19562	-2.64955	0.0181138	0.0727281	-3.50631
TCL1A	-1.36241	2.69896	-2.64516	0.0182737	0.0731569	-3.5145
IL6	-2.66385	3.13045	-2.63855	0.0185174	0.073906	-3.52684
TUSC5	2.95273	2.91262	2.61563	0.019386	0.0761	-3.5695
CCDC144A	-1.55278	5.80413	-2.60838	0.0196687	0.0767189	-3.58296
DPT	1.18717	7.39584	2.59252	0.0203012	0.0783149	-3.61237
ALX1	1.1766	5.419	2.59037	0.0203886	0.0785673	-3.61636
HBEGF	-1.08546	8.83792	-2.5821	0.0207274	0.0792037	-3.63166
SLCO4A1-AS1	-1.43664	6.14333	-2.57857	0.0208737	0.079506	-3.63819
TMC1	1.99321	7.47816	2.56925	0.021265	0.0803456	-3.65542
TUBBP5	-1.62512	6.40975	-2.56621	0.0213939	0.0807002	-3.66102
SELE	-1.73153	7.42153	-2.51837	0.0235264	0.0856976	-3.74901
RDH8	2.06774	5.67897	2.51005	0.0239174	0.0865076	-3.76424
LIF	-1.06052	8.91395	-2.50213	0.0242952	0.0875153	-3.77872
LOC101928994	-1.24394	6.49774	-2.49179	0.0247972	0.0888149	-3.7976
SLC7A13	1.30943	10.4716	2.49137	0.0248178	0.0888512	-3.79837
ARC	-1.15546	6.56863	-2.49019	0.024876	0.0888605	-3.80053
WISP2	1.76107	3.42226	2.48781	0.0249932	0.0891494	-3.80486
ATF6B	3.13797	4.86187	2.48471	0.0251466	0.089511	-3.81051
MYC	-1.14373	8.78698	-2.46462	0.0261638	0.0916529	-3.84707
GPR3	-1.20925	5.05971	-2.4622	0.0262889	0.0919203	-3.85146
CCL2	-1.04295	9.20273	-2.45542	0.0266429	0.0927138	-3.86377
SLC28A2	-1.19923	7.63983	-2.45189	0.0268288	0.0930882	-3.87018
LINC01215	-1.08841	2.67718	-2.43262	0.0278653	0.0955734	-3.90504
CYP4F11	-1.60264	10.0289	-2.41358	0.0289269	0.0980347	-3.93938
ADGRE3	-1.27754	4.04745	-2.40987	0.0291384	0.0984573	-3.94607
ADAMDEC1	-1.48301	1.71345	-2.40177	0.0296045	0.0995098	-3.96063
SPDYE7P	-2.32807	5.30829	-2.39074	0.0302509	0.101083	-3.98043
LINC01543	1.56829	4.96621	2.38312	0.0307055	0.102146	-3.99409
CBARP	-1.03709	8.04822	-2.3815	0.0308029	0.102363	-3.99699
CCL20	-1.92079	3.97158	-2.36274	0.0319525	0.105073	-4.03052
MMP1	1.47283	2.71825	2.34683	0.0329589	0.107274	-4.05886
SLC1A7	1.28235	6.61187	2.32761	0.0342149	0.110255	-4.09299
INHBB	-1.43854	5.84922	-2.32294	0.0345263	0.110884	-4.10126
MUC3A	-1.08741	6.9662	-2.31926	0.0347739	0.11145	-4.10777
MEOX1	1.3937	3.19869	2.29259	0.0366189	0.11551	-4.15483
LINC01426	1.36933	3.26253	2.28871	0.0368954	0.116042	-4.16167
ERRFI1	-1.25482	11.9566	-2.28423	0.0372164	0.116728	-4.16954
MOGAT3	1.06455	7.14249	2.26941	0.0382965	0.119075	-4.19552
RNF17	-2.37501	2.78705	-2.26577	0.0385667	0.119599	-4.2019
NEFL	1.17542	7.62759	2.24264	0.0403236	0.123347	-4.24228
ZNF683	-1.32661	3.96645	-2.2157	0.0424638	0.127666	-4.28904
SULT2B1	1.02696	3.98433	2.21375	0.0426231	0.128033	-4.29243
MYBPC2	1.25572	4.16926	2.21077	0.0428667	0.12854	-4.29757
GPR15	-1.74287	2.46632	-2.20051	0.0437172	0.130114	-4.3153
NEU4	1.02312	7.73447	2.1845	0.0450748	0.132684	-4.34287
F2RL3	-1.29316	8.20129	-2.18118	0.0453618	0.133277	-4.34858
NLRP2	1.64741	6.98405	2.16414	0.0468579	0.136506	-4.37778
WNT7B	1.50676	4.6175	2.16019	0.0472118	0.137142	-4.38454
MYH2	1.74224	5.91242	2.15396	0.0477741	0.138121	-4.39518
IGFBP1	-1.07061	5.29349	-2.15256	0.0479014	0.138391	-4.39757
CPNE6	1.28246	9.70985	2.15143	0.0480041	0.138506	-4.39949
UBD	-2.0118	2.55868	-2.14297	0.0487816	0.140057	-4.41391
CFHR1	1.22395	3.74241	2.1417	0.0488995	0.140197	-4.41607
LRRTM1	1.35866	6.51476	2.13987	0.0490694	0.140542	-4.41918
HLA-H	-1.68486	7.82698	-2.1371	0.0493276	0.140985	-4.42389
APOLD1	-1.23193	8.81438	-2.13184	0.0498216	0.141822	-4.43282
