# Supplementary material for: Screening and Identification of Hub Genes in the Development of Early Diabetic Kidney Disease Based on Weighted Gene Co-Expression Network Analysis
Source: Front Endocrinol (Lausanne). 2022 Jun 3;13:883658. doi: 10.3389/fendo.2022.883658 (PMC9204256; doi:10.3389/fendo.2022.883658)
Supplement: Supplementary file 4 [file Table_2.xlsx]

## Sheet: down-regulated genes and negati
Names	total	elements
user_list1 user_list2	94	BTG2
		RGS2
		CXCR4
		IER2
		GDF15
		HMGN5
		LOC101927318
		NR4A2
		CXCR1
		LUCAT1
		MIR1914
		RGS16
		SLC28A2
		HLA-H
		HES1
		PROK2
		ATF3
		SPDYE7P
		PADI4
		ADGRE3
		TCL1A
		MUC3A
		ZFP36L1
		RBM24
		NR4A1
		PLA2G2D
		FGA
		FOS
		LAMP3
		JUNB
		CCL8
		RNF17
		SLC2A3
		FCN1
		DUSP2
		SNORD97
		TUBBP5
		CXCR2
		GOLGA6L3
		MIR23A
		ECEL1
		RASD1
		FLJ31356
		EGR1
		MNDA
		LOC101926964
		NR0B2
		PDE4B
		CA8
		FFAR2
		PRR36
		ABHD11-AS1
		TTC24
		ZFP36
		GUCY2EP
		MIR6883
		MIR554
		NPTX1
		PTGS2
		OSM
		DUSP1
		ICOS
		NPIPB5
		FOSB
		FCAR
		SLCO5A1
		LOC221946
		LINC00473
		TNFSF9
		TREM1
		CD69
		LINC01226
		GOLGA6L5P
		UBD
		GEM
		CCL3
		CYP4F11
		NR4A3
		JUN
		S100A8
		ZNF683
		MIR3189
		CYR61
		PDK4
		C9orf47
		LOC101927472
		HABP2
		NMRAL2P
		RGS1
		CEACAM3
		GADD45B
		GPR15
		ESM1
		VNN3
user_list1	615	CLMP
		ACE
		LOC105375787
		HFM1
		ZFP92
		ABRA
		E2F8
		CXXC4-AS1
		TSPAN11
		KCNMB2-AS1
		ATF6B
		NPAS2
		IQGAP3
		PDPN
		LOC149684
		CGREF1
		CASQ1
		ZNF676
		HIST1H4B
		CCDC162P
		ZPLD1
		MFSD2B
		CHGB
		ANKRD36B
		DOC2A
		MGAM2
		HES2
		C11orf42
		HLA-F
		CCL11
		SORCS1
		RHOD
		LILRA4
		DLEU7
		CHRNA10
		TPX2
		LINC00235
		COL22A1
		HMGCS2
		ADGRD1
		WISP2
		MUC19
		HIST1H1B
		TREX2
		SLC25A47
		HIST1H4J
		PROZ
		GZMH
		DDX11
		CNNM1
		LOC100505874
		LGR6
		LINC00964
		HRG
		MIR3183
		FSD2
		C11orf21
		NUTM2B
		TMOD4
		HIST1H3H
		DEPDC7
		PILRB
		LOC105379477
		MS4A10
		DGCR9
		CBWD1
		ASPM
		RNR1
		PCAT29
		UNC5A
		NUDT10
		GPR179
		FAM19A5
		SLC10A1
		IFIT1B
		TRIM67
		LOC105375115
		TMEM132E
		KLHDC7A
		B3GAT1
		MNS1
		SCARA5
		PLIN4
		GPR162
		TUSC5
		IRX6
		LEP
		GJA1
		CSF3R
		TCEAL2
		UFSP1
		LRRC55
		OXT
		NTRK3-AS1
		GPR153
		LOC391322
		ZNF732
		MAP1LC3C
		GPR20
		ADCYAP1
		SIGLEC8
		GSTM1
		C5AR1
		TYMSOS
		S100A4
		SCARNA10
		CLDN11
		CYP2S1
		APOBR
		PRPH2
		KCNH8
		GPC5
		TSKU
		CTSG
		C10orf62
		CREB3L3
		NUCB2
		GRIK1
		C3P1
		CLIC3
		PLN
		POSTN
		HIST1H2AM
		PRAMENP
		MEOX1
		RAD9B
		ANLN
		TRDN
		SRRM4
		GAL3ST2
		POTEF
		MOGAT3
		GYS2
		TREM2
		SLC1A7
		MEPE
		LINC01485
		NKAIN4
		LVRN
		PYY
		GUCY1A2
		LINC00623
		CCL19
		MEAT6
		MTHFD2P1
		MB
		CYP3A7
		APOC3
		SIAH3
		PTPRQ
		HIST1H3I
		NAT8L
		MRPL23-AS1
		CYP4Z1
		TMEM63C
		MS4A2
		LDHAL6B
		CYP4F2
		PRIMA1
		GPBAR1
		FLT3
		RNR2
		LOC283299
		ANGPT4
		RASGRF1
		TNNT3
		FGF14-IT1
		KRTAP5-8
		LINC01504
		LMOD3
		SLC16A13
		NRARP
		APOH
		ZNF844
		HIST1H4D
		IFI44L
		FLG2
		RPL3L
		GRK6P1
		MELTF
		FOXI2
		MIR31HG
		SEMA3A
		HIST1H3B
		CALML3
		CHRNA4
		RETN
		TUBB
		TNFSF10
		PRSS50
		TMEM255A
		SLC38A3
		BCHE
		MUC1
		RASD2
		IGSF1
		MIR142
		FAIM2
		PTHLH
		MIR27A
		LRRC4C
		GBP1P1
		HLA-DPB1
		CCDC144B
		PAMR1
		CLU
		TRIM29
		HIST1H2BI
		EPHA6
		HRASLS2
		PDZK1P1
		BIRC7
		CTSL3P
		ESF1
		RDH12
		LOC101927630
		MYBPC1
		TERC
		PNLDC1
		TOP2A
		LOC644794
		TMEM92
		WNT11
		LOC100506175
		SIGLEC12
		ADORA3
		COL6A5
		CLEC1A
		FAM135B
		MOCOS
		HEATR9
		DUOX2
		GZMB
		ANKRD18CP
		PPBP
		TMEM217
		CPNE6
		LINC01094
		APOB
		CNTFR
		ZNF728
		AKR1B1
		SPARCL1
		LINC00649
		FGB
		PLEKHG6
		FOXS1
		NCAM1
		CYTIP
		TEX41
		HIST1H4F
		PI4KAP1
		MIR647
		AGT
		ARHGAP33
		NOTUM
		SMOC1
		CHRNB2
		SNHG8
		CHI3L1
		SFTPB
		HIST1H3C
		VTCN1
		HCG18
		LINC00675
		CNTNAP2
		ALOX15
		MYH7
		NEAT1
		SLC7A14
		RAB26
		POM121L1P
		RYR2
		MFAP2
		CALCA
		GDNF-AS1
		PKMYT1
		MT1M
		ZBBX
		HIST1H1A
		KRT222
		GFI1B
		DDX43
		CRHR2
		TRPV5
		OSR2
		KLHL40
		FER1L6-AS2
		SIGLEC10
		AQP4-AS1
		LOC90784
		HBG2
		FGF5
		CFTR
		GOLGA8O
		KIAA1755
		CCL17
		FAT3
		SLC17A2
		ADIRF
		TREH
		NYX
		NMRK2
		GLP1R
		CD70
		SAA1
		MESP1
		IL5RA
		PTGER1
		LOC100506498
		MYLK2
		ZNF711
		PTPRH
		PRRC2A
		ZNF99
		LOC730668
		DLEC1
		LINC01594
		RDH8
		RAC3
		LOC440570
		TMC3
		MUC15
		TFPI
		PRRX1
		CLEC12A
		CYP4A22
		FBXO40
		SLITRK2
		E2F2
		PAQR4
		SEBOX
		ARID4A
		SYCP2
		LYNX1
		HAPLN4
		NKPD1
		CXCL10
		CCL21
		SV2B
		FMO2
		MIR4729
		HIST1H4I
		LSMEM1
		RCOR2
		KCNK10
		LINC01342
		GLB1L3
		POU2F3
		HIST4H4
		CYP2C8
		THAP9-AS1
		HLA-L
		MKI67
		IL13RA2
		RASA4
		GC
		SMTNL1
		CLSPN
		ACTG2
		DTL
		FAM66A
		HMX2
		SYNE1-AS1
		ADAMTS19
		IL17D
		SNORA5C
		SNAP25
		PRELID1
		COL6A2
		FBLN1
		LOC105376805
		ADGRL4
		LRRC18
		LOC729737
		HLA-DMA
		MSLN
		SLN
		MIF-AS1
		UNC80
		FLG
		TPTEP1
		DCXR
		TMEM179
		JAKMIP1
		CCR2
		MYO1H
		ADH1B
		LPL
		PI15
		ZNF98
		POLR2J2
		LINC00092
		DRAIC
		KLF2
		LOC101927884
		MGC70870
		LIPC
		HIST1H3D
		LINC01317
		QRFPR
		HLA-DOA
		ATP12A
		LOC105371485
		LOC105747689
		LOC389831
		S1PR5
		NCMAP
		BEST1
		OLFML3
		FABP4
		UNC13C
		HIST1H4H
		GPANK1
		GABRA5
		SCN4B
		CD207
		RIMS2
		HSPA6
		SNORA53
		CPT1B
		ETV4
		FAM205A
		SPP1
		CD22
		CXXC4
		KCNC3
		CDH19
		LOC101926962
		GPR174
		LOC283788
		GUSBP2
		CSNK2B
		FAM222A-AS1
		GGTLC2
		KIF20A
		OLR1
		FCGR1CP
		FAM95A
		HBD
		KLK1
		LRCOL1
		PCK1
		SLPI
		MROH2B
		CIDEA
		AIFM3
		TMC1
		GTF2H2B
		ADH1C
		FAM157A
		MIR27B
		CYP2C9
		ARMC4P1
		REN
		ACTA1
		G6PC
		ANKRD20A8P
		TRIM46
		CIDEC
		BEGAIN
		CD300LG
		C22orf15
		CYP2E1
		CRLF1
		AGXT
		ATP1B2
		SIRPG-AS1
		AGAP4
		LINC02067
		CHRM3-AS2
		LINC01314
		ITPRIPL1
		HIST1H3G
		F12
		LGALS12
		FAM90A25P
		FLG-AS1
		PRF1
		LDLRAD4-AS1
		PKP3
		CACNA2D4
		OR7E12P
		RNVU1-19
		IGFN1
		KLHL4
		LTK
		FUT7
		EPHB3
		HIST1H1D
		C6orf47
		PLPP2
		ABHD14A
		TXLNB
		LINC01567
		LOC101929441
		CYP8B1
		PTX3
		C10orf82
		TIMP4
		KCNK5
		G0S2
		FCRLB
		PPP1R14D
		NYAP1
		SERPINB9P1
		PTCHD1
		HIST1H3A
		PSAPL1
		PER3
		ACAN
		WNT9B
		SLC17A7
		RELN
		EMILIN3
		VNN2
		HIST1H2BH
		SLC7A10
		XIRP2
		LRRC9
		NANOS1
		IGFBPL1
		NRXN1
		STAB2
		MYL2
		CDC20B
		LOC105369635
		SULT2B1
		LINC01993
		MT2A
		HIST1H2AG
		DCAF12L1
		OTUB2
		GTSE1
		SNAI2
		ABCA12
		HIST1H3F
		LOC101928143
		TAS2R50
		LINC01014
		RNF212B
		FAM157C
		CKM
		E2F7
		BUB1
		AGTR2
		CISH
		MYLPF
		L3MBTL4-AS1
		HIST1H2BE
		LOC102724050
		SYT16
		C17orf82
		CHODL
		LFNG
		C2orf40
		NOMO3
		FBXO2
		LOC105370697
		ARNTL
		MTNR1A
		SCML4
		LOC105369486
		MIR6723
		GSTT1
		AHSP
		TRIP13
		MMP1
		RNF183
		CFD
		TUBB4A
		C2orf74
		MYBPC2
		GPAT3
		KLRD1
		FMN2
		CTGF
		TROAP
		HCAR1
		RERGL
		IL18RAP
		FAM87B
		LOC105373764
		GINS2
		LOC642846
		ESPNP
		FZD10-AS1
		DLL4
		FOLR3
		TRIM58
		CENPF
		MS4A14
		TEF
		HMGA2
		PTGIS
		GREB1L
		PRDM1
		LINC01252
		PPP1R27
		MRO
		NWD2
		FAM212A
		DUSP13
		C14orf180
		CD1C
		CFAP45
		TNNT1
		LOC644656
		CCDC68
		SOAT2
		SLC4A10
		RPL39L
		PLIN1
		ADIPOQ
		PFN3
user_list2	82	CXCL3
		FOSL2
		PPP1R15A
		LOC284454
		GPR3
		AKR1B10
		ADAMDEC1
		CXCL2
		CLEC4E
		CTLA4
		SLCO4A1-AS1
		IGFBP1
		HBEGF
		RHOB
		DUSP5
		ELF3
		APOLD1
		LINC01215
		ARHGAP26-AS1
		TCTEX1D4
		FCGR3B
		LIF
		CD300LB
		FOXF1
		CXCL1
		PP14571
		BHLHE40
		CBARP
		PHLDA2
		CXCL8
		SELE
		IL1RN
		KLF6
		KLF4
		CYP26B1
		KIF19
		SERPINE1
		VMP1
		ARC
		SOX9
		CR2
		JUND
		ZC3H12A
		EGR2
		HSPA1B
		BRE-AS1
		ADAMTS4
		NFKBIZ
		CCL20
		FPR2
		PER1
		EDN2
		NFKBID
		BCL3
		IL1B
		F2RL3
		CCL4
		CCDC144A
		C11orf96
		LOC101928994
		PIM3
		LOC100130476
		KLF10
		ERRFI1
		CSRNP1
		MYC
		SOCS3
		INHBB
		PLAUR
		EGR3
		MAFF
		CCL2
		LOC105370526
		IL6
		MROH5
		CH25H
		BCL2A1
		DUSP8
		S100A9
		BIRC3
		FPR1
		MMP9
