# Supplementary material for: Screening and Identification of Hub Genes in the Development of Early Diabetic Kidney Disease Based on Weighted Gene Co-Expression Network Analysis
Source: Front Endocrinol (Lausanne). 2022 Jun 3;13:883658. doi: 10.3389/fendo.2022.883658 (PMC9204256; doi:10.3389/fendo.2022.883658)
Supplement: Supplementary file 5 [file Table_3.xlsx]

## Sheet: up-regulated genes and positive
Names	total	elements
GEO_black GEO_diff	9	LINC01426
		MIR126
		TMEM119
		TREML1
		GREM1
		HIST1H4L
		MFAP5
		ADCYAP1R1
		MIR23B
GEO_black	51	AXDND1
		CCDC85B
		FMOD
		SLA2
		ADRA2C
		LINC00299
		HTR6
		PPP1R14A
		P2RX5-TAX1BP3
		CR2
		ST3GAL6-AS1
		PDGFRL
		FOXL1
		SVEP1
		TIFAB
		KCNK3
		HCRTR1
		KLB
		CYP1A1
		MIR200B
		HSPA1B
		DCANP1
		KIAA1210
		AKR1B10
		MDFI
		SCD
		PTPN20
		FLJ43315
		FUOM
		COL1A1
		GRIK4
		KCNS1
		PNOC
		NR1D1
		RET
		PLPPR3
		MIR645
		WDR86
		PODN
		MYOZ3
		ZNF804B
		CXCR3
		ERFE
		WNT4
		VNN1
		CXCR5
		SMOC2
		IGFBP6
		FAM27E3
		COL17A1
		LOC440028
GEO_diff	82	GRK6P1
		DDC-AS1
		NKPD1
		ABRA
		ATF6B
		LMO1
		DPT
		NEU4
		SLC7A13
		WISP2
		PRELID1
		CTSL3P
		CNNM1
		HIST1H3A
		MYBPC1
		SLN
		LRRTM1
		HIST2H3D
		TMEM92
		TMOD4
		LOC100506175
		XIRP2
		THRSP
		MYO1H
		PTPN5
		NANOS1
		GPR179
		MYL2
		SULT2B1
		SLC10A1
		HEATR9
		CPNE6
		SCARA5
		IRX6
		TUSC5
		HAO2-IT1
		LEP
		DES
		LOC101928143
		WNT7B
		CKM
		BEST1
		HIST1H4F
		FABP4
		MAP1LC3C
		TBX18
		CHRNB2
		PRPH2
		MYH7
		LOC105369486
		MOGAT2
		MMP1
		HIST1H1A
		MEOX1
		CFD
		MOV10L1
		MYBPC2
		OSR2
		CFHR1
		MOGAT3
		MYH2
		SLC1A7
		NEFL
		MROH2B
		CIDEA
		TMC1
		MB
		MIR27B
		ACTA1
		ALX1
		MYLK2
		CIDEC
		RDH8
		CYP2E1
		TNNT1
		NLRP2
		AGXT
		LINC01543
		ITPRIPL1
		PLIN1
		EEF1A2
		ADIPOQ
