# Supplementary material for: Screening and Identification of Hub Genes in the Development of Early Diabetic Kidney Disease Based on Weighted Gene Co-Expression Network Analysis
Source: Front Endocrinol (Lausanne). 2022 Jun 3;13:883658. doi: 10.3389/fendo.2022.883658 (PMC9204256; doi:10.3389/fendo.2022.883658)
Supplement: Supplementary file 6 [file Table_4.xlsx]

## Sheet: GEO_blue
ABCA12
ABHD11-AS1
ABHD14A
ABRA
ACAN
ACE
ACTA1
ACTG2
ADAMTS19
ADCYAP1
ADGRD1
ADGRE3
ADGRL4
ADH1B
ADH1C
ADIPOQ
ADIRF
ADORA3
AGAP4
AGT
AGTR2
AGXT
AHSP
AIFM3
AKR1B1
ALOX15
ANGPT4
ANKRD18CP
ANKRD20A8P
ANKRD36B
ANLN
APOB
APOBR
APOC3
APOH
AQP4-AS1
ARHGAP33
ARID4A
ARMC4P1
ARNTL
ASPM
ATF3
ATF6B
ATP12A
ATP1B2
B3GAT1
BCHE
BEGAIN
BEST1
BIRC7
BTG2
BUB1
C10orf62
C10orf82
C11orf21
C11orf42
C14orf180
C17orf82
C22orf15
C2orf40
C2orf74
C3P1
C5AR1
C6orf47
C9orf47
CA8
CACNA2D4
CALCA
CALML3
CASQ1
CBWD1
CCDC144B
CCDC162P
CCDC68
CCL11
CCL17
CCL19
CCL21
CCL3
CCL8
CCR2
CD1C
CD207
CD22
CD300LG
CD69
CD70
CDC20B
CDH19
CEACAM3
CENPF
CFAP45
CFD
CFTR
CGREF1
CHGB
CHI3L1
CHODL
CHRM3-AS2
CHRNA10
CHRNA4
CHRNB2
CIDEA
CIDEC
CISH
CKM
CLDN11
CLEC12A
CLEC1A
CLIC3
CLMP
CLSPN
CLU
CNNM1
CNTFR
CNTNAP2
COL22A1
COL6A2
COL6A5
CPNE6
CPT1B
CREB3L3
CRHR2
CRLF1
CSF3R
CSNK2B
CTGF
CTSG
CTSL3P
CXCL10
CXCR1
CXCR2
CXCR4
CXXC4
CXXC4-AS1
CYP2C8
CYP2C9
CYP2E1
CYP2S1
CYP3A7
CYP4A22
CYP4F11
CYP4F2
CYP4Z1
CYP8B1
CYR61
CYTIP
DCAF12L1
DCXR
DDX11
DDX43
DEPDC7
DGCR9
DLEC1
DLEU7
DLL4
DOC2A
DRAIC
DTL
DUOX2
DUSP1
DUSP13
DUSP2
E2F2
E2F7
E2F8
ECEL1
EGR1
EMILIN3
EPHA6
EPHB3
ESF1
ESM1
ESPNP
ETV4
F12
FABP4
FAIM2
FAM135B
FAM157A
FAM157C
FAM19A5
FAM205A
FAM212A
FAM222A-AS1
FAM66A
FAM87B
FAM90A25P
FAM95A
FAT3
FBLN1
FBXO2
FBXO40
FCAR
FCGR1CP
FCN1
FCRLB
FER1L6-AS2
FFAR2
FGA
FGB
FGF14-IT1
FGF5
FLG
FLG-AS1
FLG2
FLJ31356
FLT3
FMN2
FMO2
FOLR3
FOS
FOSB
FOXI2
FOXS1
FSD2
FUT7
FZD10-AS1
G0S2
G6PC
GABRA5
GADD45B
GAL3ST2
GBP1P1
GC
GDF15
GDNF-AS1
GEM
GFI1B
GGTLC2
GINS2
GJA1
GLB1L3
GLP1R
GOLGA6L3
GOLGA6L5P
GOLGA8O
GPANK1
GPAT3
GPBAR1
GPC5
GPR15
GPR153
GPR162
GPR174
GPR179
GPR20
GREB1L
GRIK1
GRK6P1
GSTM1
GSTT1
GTF2H2B
GTSE1
GUCY1A2
GUCY2EP
GUSBP2
GYS2
GZMB
GZMH
HABP2
HAPLN4
HBD
HBG2
HCAR1
HCG18
HEATR9
HES1
HES2
HFM1
HIST1H1A
HIST1H1B
HIST1H1D
HIST1H2AG
HIST1H2AM
HIST1H2BE
HIST1H2BH
HIST1H2BI
HIST1H3A
HIST1H3B
HIST1H3C
HIST1H3D
HIST1H3F
HIST1H3G
HIST1H3H
HIST1H3I
HIST1H4B
HIST1H4D
HIST1H4F
HIST1H4H
HIST1H4I
HIST1H4J
HIST4H4
HLA-DMA
HLA-DOA
HLA-DPB1
HLA-F
HLA-H
HLA-L
HMGA2
HMGCS2
HMGN5
HMX2
HRASLS2
HRG
HSPA6
ICOS
IER2
IFI44L
IFIT1B
IGFBPL1
IGFN1
IGSF1
IL13RA2
IL17D
IL18RAP
IL5RA
IQGAP3
IRX6
ITPRIPL1
JAKMIP1
JUN
JUNB
KCNC3
KCNH8
KCNK10
KCNK5
KCNMB2-AS1
KIAA1755
KIF20A
KLF2
KLHDC7A
KLHL4
KLHL40
KLK1
KLRD1
KRT222
KRTAP5-8
L3MBTL4-AS1
LAMP3
LDHAL6B
LDLRAD4-AS1
LEP
LFNG
LGALS12
LGR6
LILRA4
LINC00092
LINC00235
LINC00473
LINC00623
LINC00649
LINC00675
LINC00964
LINC01014
LINC01094
LINC01226
LINC01252
LINC01314
LINC01317
LINC01342
LINC01485
LINC01504
LINC01567
LINC01594
LINC01993
LINC02067
LIPC
LMOD3
LOC100505874
LOC100506175
LOC100506498
LOC101926962
LOC101926964
LOC101927318
LOC101927472
LOC101927630
LOC101927884
LOC101928143
LOC101929441
LOC102724050
LOC105369486
LOC105369635
LOC105370697
LOC105371485
LOC105373764
LOC105375115
LOC105375787
LOC105376805
LOC105379477
LOC105747689
LOC149684
LOC221946
LOC283299
LOC283788
LOC389831
LOC391322
LOC440570
LOC642846
LOC644656
LOC644794
LOC729737
LOC730668
LOC90784
LPL
LRCOL1
LRRC18
LRRC4C
LRRC55
LRRC9
LSMEM1
LTK
LUCAT1
LVRN
LYNX1
MAP1LC3C
MB
MEAT6
MELTF
MEOX1
MEPE
MESP1
MFAP2
MFSD2B
MGAM2
MGC70870
MIF-AS1
MIR142
MIR1914
MIR23A
MIR27A
MIR27B
MIR3183
MIR3189
MIR31HG
MIR4729
MIR554
MIR647
MIR6723
MIR6883
MKI67
MMP1
MNDA
MNS1
MOCOS
MOGAT3
MRO
MROH2B
MRPL23-AS1
MS4A10
MS4A14
MS4A2
MSLN
MT1M
MT2A
MTHFD2P1
MTNR1A
MUC1
MUC15
MUC19
MUC3A
MYBPC1
MYBPC2
MYH7
MYL2
MYLK2
MYLPF
MYO1H
NANOS1
NAT8L
NCAM1
NCMAP
NEAT1
NKAIN4
NKPD1
NMRAL2P
NMRK2
NOMO3
NOTUM
NPAS2
NPIPB5
NPTX1
NR0B2
NR4A1
NR4A2
NR4A3
NRARP
NRXN1
NTRK3-AS1
NUCB2
NUDT10
NUTM2B
NWD2
NYAP1
NYX
OLFML3
OLR1
OR7E12P
OSM
OSR2
OTUB2
OXT
PADI4
PAMR1
PAQR4
PCAT29
PCK1
PDE4B
PDK4
PDPN
PDZK1P1
PER3
PFN3
PI15
PI4KAP1
PILRB
PKMYT1
PKP3
PLA2G2D
PLEKHG6
PLIN1
PLIN4
PLN
PLPP2
PNLDC1
POLR2J2
POM121L1P
POSTN
POTEF
POU2F3
PPBP
PPP1R14D
PPP1R27
PRAMENP
PRDM1
PRELID1
PRF1
PRIMA1
PROK2
PROZ
PRPH2
PRR36
PRRC2A
PRRX1
PRSS50
PSAPL1
PTCHD1
PTGER1
PTGIS
PTGS2
PTHLH
PTPRH
PTPRQ
PTX3
PYY
QRFPR
RAB26
RAC3
RAD9B
RASA4
RASD1
RASD2
RASGRF1
RBM24
RCOR2
RDH12
RDH8
RELN
REN
RERGL
RETN
RGS1
RGS16
RGS2
RHOD
RIMS2
RNF17
RNF183
RNF212B
RNR1
RNR2
RNVU1-19
RPL39L
RPL3L
RYR2
S100A4
S100A8
S1PR5
SAA1
SCARA5
SCARNA10
SCML4
SCN4B
SEBOX
SEMA3A
SERPINB9P1
SFTPB
SIAH3
SIGLEC10
SIGLEC12
SIGLEC8
SIRPG-AS1
SLC10A1
SLC16A13
SLC17A2
SLC17A7
SLC1A7
SLC25A47
SLC28A2
SLC2A3
SLC38A3
SLC4A10
SLC7A10
SLC7A14
SLCO5A1
SLITRK2
SLN
SLPI
SMOC1
SMTNL1
SNAI2
SNAP25
SNHG8
SNORA53
SNORA5C
SNORD97
SOAT2
SORCS1
SPARCL1
SPDYE7P
SPP1
SRRM4
STAB2
SULT2B1
SV2B
SYCP2
SYNE1-AS1
SYT16
TAS2R50
TCEAL2
TCL1A
TEF
TERC
TEX41
TFPI
THAP9-AS1
TIMP4
TMC1
TMC3
TMEM132E
TMEM179
TMEM217
TMEM255A
TMEM63C
TMEM92
TMOD4
TNFSF10
TNFSF9
TNNT1
TNNT3
TOP2A
TPTEP1
TPX2
TRDN
TREH
TREM1
TREM2
TREX2
TRIM29
TRIM46
TRIM58
TRIM67
TRIP13
TROAP
TRPV5
TSKU
TSPAN11
TTC24
TUBB
TUBB4A
TUBBP5
TUSC5
TXLNB
TYMSOS
UBD
UFSP1
UNC13C
UNC5A
UNC80
VNN2
VNN3
VTCN1
WISP2
WNT11
WNT9B
XIRP2
ZBBX
ZFP36
ZFP36L1
ZFP92
ZNF676
ZNF683
ZNF711
ZNF728
ZNF732
ZNF844
ZNF98
ZNF99
ZPLD1
