# Supplementary material for: Screening and Identification of Hub Genes in the Development of Early Diabetic Kidney Disease Based on Weighted Gene Co-Expression Network Analysis
Source: Front Endocrinol (Lausanne). 2022 Jun 3;13:883658. doi: 10.3389/fendo.2022.883658 (PMC9204256; doi:10.3389/fendo.2022.883658)
Supplement: Supplementary file 7 [file Table_5.xlsx]

## Sheet: GEO_magenta
ADCYAP1R1
ADRA2C
AKR1B10
AXDND1
CCDC85B
COL17A1
CR2
CXCR3
CXCR5
CYP1A1
DCANP1
ERFE
FAM27E3
FLJ43315
FMOD
FOXL1
FUOM
GREM1
GRIK4
HCRTR1
HIST1H4L
HSPA1B
HTR6
IGFBP6
KCNK3
KCNS1
KIAA1210
KLB
LINC00299
LINC01426
LOC440028
MDFI
MFAP5
MIR126
MIR200B
MIR23B
MIR645
MYOZ3
NR1D1
P2RX5-TAX1BP3
PDGFRL
PLPPR3
PNOC
PODN
PPP1R14A
PTPN20
RET
SCD
SLA2
SMOC2
ST3GAL6-AS1
SVEP1
TIFAB
TMEM119
TREML1
VNN1
WDR86
WNT4
ZNF804B
